# Supplementary material for: Ultrasound-Enhanced Tumor Penetration of Carrier-Free Nanodrugs for High-Efficiency Chemo-Photodynamic Therapy of Breast Cancer
Source: J Funct Biomater. 2025 Jun 3;16(6):206. doi: 10.3390/jfb16060206 (PMC12194217; doi:10.3390/jfb16060206)
Supplement: Supplementary file 1 [file jfb-16-00206-s001.zip]

Archive with 1 entries (1 files):
- jfb-3239853-supplementary.pdf
